# Supplementary material for: The framework for systematic reviews on psychological risk factors for persistent somatic symptoms and related syndromes and disorders (PSY-PSS)
Source: Front Psychiatry. 2023 Apr 5;14:1142484. doi: 10.3389/fpsyt.2023.1142484 (PMC10113674; doi:10.3389/fpsyt.2023.1142484)
Supplement: Supplementary file 2 [file Table_2.xlsx]

## Sheet: Psy_Factors
Search terms for psychological risk factors for persistent somatic symptoms and related syndromes and disorders
Developed by Anne Toussaint, Paul Hüsing, Abigail Smakowski, Maria Kleinstäuber, Bernd Löwe & Meike Shedden-Mora
Note: This list is part of the PSY-PSS framework for systematic reviews on psychological risk factors for persistent somatic symptoms and related syndromes and disorders (PSY-PSS). It is designed to be used in combination with search terms for persistent somatic symptoms and related syndromes and disorders.
Address for correspondence: Anne Toussaint, University Medical Center Hamburg-Eppendorf, a.toussaint@uke.de
Main Category	Sub Category (2021)	Psychological variable	Search Terms
Affective	alexithymia	alexithymia	"alexithymia"
			"difficulty" AND ("feeling*" OR "emotion*")
			"emotion expression"
	emotion regulation deficits	deficits in emotion regulation	"emotion AND (*regulation" OR "control")
		repressed psychological conflict	"psychological conflict"
		emotion supression	"suppress*" AND "emotion"
	health anxiety	health anxiety	"health anxiety"
			"hypochondriasis"
			"health worr*"
			"health" AND ("concern" OR "concerns")
		illness anxiety	"illness anxiety"
			"illness worr*"
			"illness concern" OR "illness concerns"
	positive & negative affectivity	loneliness	"loneliness"
			"lonely"
			"isolat*"
	positive & negative affectivity	negative affectivity	"negative affect*"
		positive affect	"positive affect*"
Behavioral	avoidance behavior	avoidance of physical activities	"avoid*"
			"physical *activit*"
			"fear of movement"
		fear-avoidance	"fear-avoidance" OR "fear avoidance"
		physical activity	"physical activit*"
			"exercis*"
			"physical exertion"
			"workout" OR "work-out"
			"physical effort"
			"physical performance"
		reduced activity levels	"reduced activity"
			"inactivity"
		social withdrawal	"social withdrawal"
			"lack* social relationship*"
			"lack of interpersonal relation*" OR "lack interpersonal relations*"
			"social abandonment"
	body checking	bodily checking behavior	"body check*" OR "body-check*"
			"checking behavio*r"
		bodily self-observation	"self observation*" OR "self-observation*"
			"body observation*"
		body scanning	"body scan*" OR "body-scan*"
			"scanning behavio*r"
		self-inspection of body functions	"self inspection of body function*" OR "self-inspection of body function*"
	reassurance seeking	help-seeking behavior	"help seeking" OR "help-seeking"
			"health* seeking" OR "health*-seeking"
		need for immediate medical help	"need for immediate medical help"
			"need for immediate medical attention"
			"seek* medical help"
			"seek* medical attention"
		requesting diagnostic reevaluation	"requesting diagnos* reevaluation"
			"medical reassessment"
			"repeated medical evaluation"
			"repeated doctor* visits"
			"repeated medical visits"
		medical reassurance	"reassurance"
			"consolation"
			"counseling"
			"medical certainty"
		reassurance-seeking	"seek* reassurance" OR "reassurance-seeking"
		verification of diagnoses	"verif* diagnos*"
			"valid* diagnos*"
			"confirm* diagnos*"
	time, energy and expenses spent on symptoms	excessive time and energy spent on symptoms	"time symptom*"
			"time complaint*"
			"energy complaint*"
			"energy symptom*"
		health care utilization	"health-care utilization" OR "health care utilization"
			"health-care use" OR "healthcare use"
		increased medication intake	"medication"
		doctor shopping	"doctor*hopping"
		media use	"media use"
			"news use"
			"social media"
		excessive search for information	"information" AND ("search*" OR "seek*")
		cyberchondria	"cyberchondria"
Cognitive	acceptance	acceptance	"accept*"
	attentional processes	self-monitoring	"self monitor*" OR "self-monitor*"
		attention focussing	"attention"
		attentional bias	"attention* bias*"
			"cognitive bias*"
		distraction	"distraction"
			"disturbance"
			"interference"
			"interruption"
		selective attention process	"attention"
		sensory filtering	"sensory filtering"
			"stimulus filtering"
			"sensory gating"
			"sensory processing"
			"peripheral filtering"
			"central filtering"
		bodily vigilance	"bod* vigilance"
			"internal cues"
			"bod* sensation"
		hypervigilance	"*vigilan*"
		memory bias	"selective recall"
			"memory bias*"
		somatosensory amplification	"amplif*" AND "symptom*" AND ("perceive*" OR "perception")
			"somat* amplification"
		health-related locus of control	"locus of control"
	body image	self-concept of bodily weakness	"bodily weakness"
		trust in body function	"trust" AND "body"
	catastrophizing	catastrophizing of physical sensations	"catastrophi*"
		overestimation of negative consequences	"overestimation of negative consequences"
			"irrational belief"
	causal attributions	psychological attribution	"attribution*"
		causal attributions	"causal" AND "attribution*"
		organic attributional style of symptoms	"attribution*" AND ("organic" OR "somatic")
		persistent beliefs about biomedical causations	("cause" OR "causation") AND ("*medical" OR "organic")
		somatic illness beliefs	"somatic" AND "illness belief"
	expectations	expectation of side effects	("expect*" AND "side effect*") OR ("expect*" AND "side-effect*")
			nocebo
		optimism	"optimism"
			"positive thinking"
			"hope"
		self-efficacy	"self-efficacy"
			"self-worth"
		treatment expectation	"treatment" AND "expectation*"
		expectation	"expect*"
			"anticipat*"
		symptom expectation	"symptom*" AND "expectation"
	health worries	health worries	"health" AND ("worr*" OR "concern*")
			"hypochondria"
		illness worry	"illness" AND "worr*" OR "concern*"
	illness perception	demoralization	"demorali*ation"
		desperation	"desperation"
			"despair"
			"loss of hope"
			"hopeless*"
		helplessness	"helpless*"
		illness and symptom beliefs	"illness belief*"
			"symptom belief*"
		illness and symptom perception	"symptom perception"
			"illness perception"
		illness and symptom representations	"illness representation"
			"symptom representation"
	interoceptive awareness	interoception	"interoception"
			"interoceptive"
	interoceptive processing	proprioception	"proprioception"
			"kin*esthesia"
			"body position"
			"sense of self-movement"
	mindfulness	mindfulness	"mindful*"
			"meditation"
	perceptual factors	inability to tolerate symptoms	"symptom*" AND "*tolera*"
	seconday gain	secondary gain	"secondary gain"
Personality & Interpersonal factors	interpersonal	complaining	"complain*"
			"whining" OR "whine"
			"moan"
		attachment style	"attachment"
		somatizing communication behavior	"communication behavio*r"
		distrust	"doubt"
			"scepti*"
			"*trust"
		feelings of injustice	"injustice"
		interpersonal relations	"interpersonal"
			"relation*"
		low confidence in others	"confidence" NOT "confidence interval*"
		perceived stigmatization	"stigma*"
			"discriminat*"
			"reject*"
	agreeableness	agreeableness	"agreeable*"
	conscientiousness	conscientiousness	"conscientious*"
	extraversion	extraversion	"extraver*"
			"sociabl*"
	neuroticism	neuroticism	"neurotic*"
	openness to experience	openness to experience	"openness"
	perfectionism	perfectionism	"perfectionis*"
	suggestibility & absorption	absorption	"absorption"
			"absorbing"
		suggestibility of symptoms	"suggestib*"
Prior experiences	adverse events	adverse previous life events	("negative" OR "advers*" OR "stressful") AND ("*event*")
			("early" OR "childhood") AND ("advers*" OR "negative" OR "stress*")
		disturbed early parent-child relationship	"parent-child relationship" OR "child-parent relationship"
		emotional neglect	"emotional* neglect*"
		social isolation	"isolat*"
		trauma	"trauma*"
		traumatic experiences in early childhood	"trauma*" AND ("early" OR "childhood")
			"adverse" AND ("childhood" OR "early")
		sexual childhood abuse	"sexual*" AND ("child*" OR "early") AND ("abuse" OR "violence"
	negative illness experience	exposure to illness in others	"parent*" AND "illness"
			"family history" AND "illness"
		previous illness experience	("previous" OR "past" OR "history" OR "earlier" OR "repeat*" OR "experience") AND ("illness" OR "disease")
		role models	"role model" OR "role-model"
		sick role	"sick role"
		symptom reinforcement via relatives	"symptom*" AND "reinforc*" AND ("relative*" OR "family")
	negative treatment experience	dissatisfaction with care	("dissatisfaction" OR "dissaprov*" OR "frustrat*" OR "unhapp*") AND "care"
		previous treatment experience	("previous" OR "early" OR "experience") AND ("treatment" OR "therapy")
Psychopathology	anxiety	anxiety	"anxiety" OR "anxious"
			"fear"
			"worr*"
			"panic"
	comorbidity	comorbidity	"comorbid*"
	depression	depression	"depress*"
	obsessive-compulsive behavior	OCD	"OCD"
			"obsessive-compulsive behavio*r" OR "obsessive-compulsive-behavio*r"
			"obsessive-compulsive disorder" OR "obsessive-compulsive-disorder"
	PTSD	PTSD	"PTSD"
			"posttraumatic stress disorder" OR post-traumatic stress disorder"
	substance abuse	substance abuse	"substance abuse"
			"drug use"
			"addict*"
	suicidality	suicidality	"suicid*"
Psychophysiological	hyperarousal	hyperarousal	"hyperarousal" OR "hyper-arousal"
	sensitization	sensitization	"sensiti*ation"
			"sensiti*e*"
	stress reaction	emotional arousal	"emotion* arous*"
			"emotion* activat*"
			"affective arousal"
		chronic stress	"stress*" AND ("chronic*" OR "constant*" OR "continuous*" OR "persist*")
		intolerance of stress	("intolerance" AND "stress") OR "stress-intolerance"
		psychological distress	"psychological distress"
	symptom perception	symptom perception	"symptom perception"
		distorted perceptual processing	"perceptual processing"
		pain perception	"pain" AND "perception"
		reduced pain threshold	"pain" AND "threshold"
		sensitivity	"sensitiv*"
		tactile sensitivity	"tactile sensitiv*"
